# Supplementary material for: Log BB Prediction Models Using TLC and HPLC Retention Values as Protein Affinity Data
Source: Pharmaceutics. 2024 Nov 30;16(12):1534. doi: 10.3390/pharmaceutics16121534 (PMC11678311; doi:10.3390/pharmaceutics16121534)
Supplement: Supplementary file 1 [file pharmaceutics-16-01534-s001.zip]

Archive with 1 entries (1 files):
- pharmaceutics-3317296-supplementary.pdf
